# Supplementary material for: Defining incidence and complications of fibrolamellar liver cancer through tiered computational analysis of clinical data
Source: NPJ Precis Oncol. 2023 Mar 23;7:29. doi: 10.1038/s41698-023-00371-2 (PMC10034241; doi:10.1038/s41698-023-00371-2)
Supplement: Supplementary file 2 — supplementary table 1 [file 41698_2023_371_MOESM2_ESM.xlsx]

## Sheet: FLC_CMS_diagnosis
Supplementary Table 1
Metastatic fibrolamellar hepatocellular carcinoma to lung, unspecified laterality (CMS code)
Metastatic fibrolamellar hepatocellular carcinoma to lung
Metastatic fibrolamellar hepatocellular carcinoma to lung, right (CMS code)
Secondary fibrolamellar hepatocellular carcinoma of lung, left (CMS code)
Secondary fibrolamellar hepatocellular carcinoma of right lung (CMS code)
Hepatocellular Carcinoma, Fibrolamellar
Secondary fibrolamellar hepatocellular carcinoma of lung, unspecified laterality (CMS code)
Metastatic fibrolamellar hepatocellular carcinoma to lung, left (CMS code)
Metastatic fibrolamellar hepatocellular carcinoma to lung (CMS code)
Secondary fibrolamellar hepatocellular carcinoma of lung (CMS code)
Secondary fibrolamellar hepatocellular carcinoma of lung
Hepatocellular carcinoma, fibrolamellar (CMS code)
Secondary fibrolamellar hepatocellular carcinoma of left lung (CMS code)
Secondary fibrolamellar hepatocellular carcinoma of lung, right (CMS code)
Primary liver fibrolamellar hepatocellular carcinoma (CMS code)
Hepatocellular carcinoma, fibrolamellar
Hepatocellular CA, fibrolamellar
Primary fibrolamellar hepatocellular carcinoma of liver (CMS code)

## Sheet: Exclusion criteria
Viral Hepatitis Codes	Alcohol liver disease codes	Toxic Liver disease	Fibrosis	Sclerosis and cirrhosis	Other liver disease	Other Liver Cancers
B16	K70	K71	K74	K74.1	K76.0	C22.1
B16.0	K70.0	K71.0	K74.0	K74.2	571.8	C22.2
B16.1	K70.1	K71.1	K74.00	K74.3	K75.81	C22.3
B16.2	K70.10	K71.10	K74.01	K74.4		C22.4
B16.9	K70.11	K71.11	K74.02	K74.5
B17	K70.2	K71.2		K74.69
B17.0	K70.3	K71.3		571
B17.1	K70.30	K71.4		571.5
B17.10	K70.31	K71.5		571.6
B17.11	K70.4	K71.50
B17.9	K70.40	K71.51
B18	K70.41	K71.6
B18.0	K70.9	K71.7
B18.1	571.0	K71.8
B18.2	571.1	K71.9
B18.8	571.2
B18.9	571.3
B19
B19.0
B19.1
B19.10
B19.11
B19.2
B19.20
B19.21
B19.9
K73
K73.0
K73.1
K73.2
K73.8
K73.9
070.2
070.20
70.21
70.22
070.23
070.3
70.3
070.31
070.32
070.33
070.41
070.44
070.51
070.54
70.7
070.70
70.71
571.4
G9202
