# Supplementary material for: Defining incidence and complications of fibrolamellar liver cancer through tiered computational analysis of clinical data
Source: NPJ Precis Oncol. 2023 Mar 23;7:29. doi: 10.1038/s41698-023-00371-2 (PMC10034241; doi:10.1038/s41698-023-00371-2)
Supplement: Supplementary file 3 — Supplementary table 2 [file 41698_2023_371_MOESM3_ESM.xlsx]

## Sheet: mean_lab_value_by_cluster
Cluster	AST	ALT	Alk_phos	TBili	Ammonia	Na	K	Cl	CO2	BUN	Cr
1	93.5533	61.4508	162.25	2.28801	72.377	139.252	4.15594	107.947	21.502	13.6096	0.715441
2	100.702	67.6612	121.454	2.04238	68.6304	138.004	4.0232	101.388	28.3676	19.3195	0.904251
3	143.624	90.6456	150.768	3.66445	79.4241	131.633	4.00717	101.061	21.3165	16.7346	0.900274
4	232.047	158.595	159.609	3.32776	86.047	135.566	4.39955	103.685	20.0447	54.3454	2.95201
5	311.201	179.586	674.91	7.78463	70.541	134.896	4.12985	97.8433	21.9552	19.7675	0.923321
6	166.653	119.526	168.26	23.4279	79.199	135.138	3.78673	102.638	22.0969	27.4628	1.44974
7	204.25	133.05	168.383	3.36125	211.8	139.142	3.93833	106.617	22.525	16.3117	1.0485
8	4136.46	3044.54	140.5	5.04898	87.1122	137.878	3.91837	104.959	22.0306	19.7765	1.43796
